# Supplementary material for: From Anti-SARS-CoV-2 Immune Response to the Cytokine Storm via Molecular Mimicry
Source: Antibodies (Basel). 2021 Sep 24;10(4):36. doi: 10.3390/antib10040036 (PMC8544210; doi:10.3390/antib10040036)
Supplement: Supplementary file 1 [file antibodies-10-00036-s001.zip]

Archive with 1 entries (1 files):
- Antibodies 2- Supplemental Table S1.pdf
